# Supplementary material for: The siRNA Off-Target Effect Is Determined by Base-Pairing Stabilities of Two Different Regions with Opposite Effects
Source: Genes (Basel). 2022 Feb 9;13(2):319. doi: 10.3390/genes13020319 (PMC8872465; doi:10.3390/genes13020319)
Supplement: Supplementary file 1 [file genes-13-00319-s001.zip]

Archive with 5 entries (4 files):
- genes-1598245-supplementary/__MACOSX/
- genes-1598245-supplementary/__MACOSX/._Genes_Supple-table_S1-S2_Kobayashi et al.docx
- genes-1598245-supplementary/__MACOSX/._Genes_Supple-table_S3-S6_Kobayashi et al.xlsx
- genes-1598245-supplementary/Genes_Supple-table_S1-S2_Kobayashi et al.pdf
- genes-1598245-supplementary/Genes_Supple-table_S3-S6_Kobayashi et al.xlsx
