# Supplementary material for: The siRNA Off-Target Effect Is Determined by Base-Pairing Stabilities of Two Different Regions with Opposite Effects
Source: Genes (Basel). 2022 Feb 9;13(2):319. doi: 10.3390/genes13020319 (PMC8872465; doi:10.3390/genes13020319)
Supplement: Supplementary file 1 [file genes-13-00319-s001.zip › genes-1598245-supplementary/Genes_Supple-table_S3-S6_Kobayashi et al.xlsx]

## Sheet: Table S3
Supplementary Table S3. Correlation coefficients between RNAi activities at 0.05 nM and Tm values in the siRNA subregions.
																			0.325983	20	X
																		0.170818	0.282915	19
																	-0.264301	-0.0329954	0.210709	18
																0.028581	-0.0688537	-0.0084934	0.160408	17
															-0.0551255	-0.00710679	-0.0579762	-0.00867999	0.139338	16
														0.235743	0.139958	0.125443	0.0668742	0.10003	0.219132	15
													0.13386	0.239135	0.196862	0.170911	0.11154	0.140297	0.243573	14
												0.412699	0.367921	0.398998	0.351005	0.308537	0.242276	0.271199	0.361933	13
											-0.361582	0.0954874	0.163863	0.247463	0.228848	0.212062	0.157828	0.193883	0.306297	12
										0.0879358	-0.197014	0.0999411	0.159427	0.237118	0.228681	0.209234	0.159604	0.192156	0.293802	11
									0.253387	0.231029	0.0367008	0.237859	0.28233	0.323331	0.310758	0.291808	0.248299	0.280766	0.365933	10
								0.0102533	0.201932	0.242757	0.0829767	0.28593	0.326392	0.354739	0.335426	0.310569	0.267853	0.296539	0.375402	9
							0.0542172	0.0271726	0.167785	0.216341	0.0817004	0.306533	0.361942	0.392132	0.359093	0.319028	0.271229	0.289935	0.357173	8
						-0.277909	-0.114794	-0.0720724	0.0926537	0.136095	0.0239576	0.244643	0.300666	0.351942	0.339377	0.305175	0.262322	0.279749	0.342096	7
					-0.0184306	-0.136539	-0.0761123	-0.0414099	0.120235	0.14235	0.0328034	0.218653	0.265934	0.318567	0.327262	0.300242	0.257843	0.276773	0.338975	6
				0.046718	0.0279181	-0.0417574	-0.011403	0.0180124	0.155946	0.17999	0.0831025	0.243241	0.286016	0.330619	0.356672	0.342293	0.296915	0.316734	0.378194	5
			-0.108977	-0.0250829	-0.0203747	-0.0614772	-0.0410591	-0.0171957	0.11674	0.142734	0.0505523	0.208127	0.249258	0.29282	0.316719	0.309175	0.270252	0.291357	0.361307	4
		0.211434	0.115531	0.119386	0.0927804	0.048449	0.059796	0.0894786	0.215435	0.24212	0.164188	0.289827	0.321743	0.353035	0.37936	0.370693	0.327783	0.35176	0.418157	3
	0.132227	0.22885	0.178511	0.180438	0.152222	0.104607	0.104765	0.133151	0.241327	0.265908	0.210679	0.322671	0.352195	0.383034	0.41393	0.400715	0.356848	0.376338	0.430458	2
-0.427656	-0.35992	-0.342711	0.35834	0.572173	0.474574	0.465853	0.484631	0.489089	0.147587	0.146649	0.162829	0.178321	0.190802	0.199574	0.207977	0.216348	0.223982	0.231589	0.236475	1
2	3	4	5	6	7	8	9	10	11	12	13	14	15	16	17	18	19	20	21
Y

## Sheet: Table S4
Supplementary Table S4. Correlation coefficients between RNAi activities at 0.5 nM and Tm values in the siRNA subregions.
																			0.34685	20	X
																		0.345272	0.367952	19
																	-0.255035	0.141571	0.326422	18
																0.269709	0.129776	0.247948	0.378567	17
															0.0945187	0.227047	0.15794	0.251458	0.386779	16
														0.135608	0.167142	0.254498	0.198861	0.273971	0.397251	15
													0.099195	0.149304	0.200721	0.278154	0.223186	0.290145	0.395379	14
												0.337121	0.290288	0.281202	0.31074	0.368578	0.31357	0.380371	0.475969	13
											-0.513422	-0.0434008	0.0206132	0.0818253	0.15427	0.242449	0.203205	0.280452	0.406321	12
										0.0442172	-0.323543	-0.0334607	0.0177736	0.0691265	0.145682	0.227837	0.194365	0.267337	0.382285	11
									0.205524	0.174507	-0.0756075	0.108431	0.147167	0.168254	0.225877	0.293869	0.268089	0.336692	0.435277	10
								0.097066	0.225114	0.239644	0.0327404	0.194531	0.227515	0.231923	0.278156	0.332851	0.306902	0.368851	0.45917	9
							0.196383	0.167465	0.27432	0.314323	0.149262	0.309214	0.349748	0.334942	0.365709	0.402743	0.369739	0.422101	0.493343	8
						-0.0368447	0.128277	0.147482	0.268673	0.296308	0.160097	0.313623	0.350584	0.345339	0.388188	0.428196	0.397812	0.447869	0.507478	7
					-0.0613085	-0.031803	0.0992393	0.1505	0.277061	0.277291	0.138726	0.264248	0.295876	0.299604	0.361656	0.41065	0.381032	0.43367	0.495686	6
				-0.126299	-0.119794	-0.0739093	0.0451582	0.107403	0.224407	0.238023	0.108584	0.220744	0.25297	0.261838	0.339375	0.405277	0.375798	0.428925	0.49662	5
			-0.221738	-0.196331	-0.186777	-0.138218	-0.0312302	0.0309775	0.146109	0.160787	0.034587	0.151686	0.184696	0.199888	0.273781	0.34257	0.321027	0.374474	0.456192	4
		0.18874	0.0129559	-0.0404111	-0.0605611	-0.0262883	0.0573887	0.11832	0.225261	0.24192	0.132489	0.223479	0.248855	0.254066	0.326789	0.392627	0.368084	0.422883	0.501421	3
	0.323815	0.310749	0.173986	0.0983609	0.0665594	0.0769811	0.131777	0.181369	0.270873	0.287567	0.206539	0.281955	0.302939	0.304186	0.376252	0.432964	0.405137	0.452174	0.515249	2
0.218963	0.194819	0.264287	0.207816	0.188944	0.156039	0.110483	0.10455	0.12972	0.224756	0.239758	0.184175	0.287046	0.313953	0.348135	0.379591	0.365316	0.324501	0.340907	0.394056	1
2	3	4	5	6	7	8	9	10	11	12	13	14	15	16	17	18	19	20	21
Y

## Sheet: Table S5
Table S3
																			0.299795	20	X
																		0.227429	0.289459	19
																	-0.596827	-0.267316	0.0636643	18
																-0.055775	-0.295634	-0.188938	0.00434993	17
															0.0307562	-0.0159091	-0.175765	-0.100698	0.0378263	16
														-0.0587729	0.00333537	-0.020595	-0.143242	-0.0781365	0.0387374	15
													-0.0854392	-0.0685618	-0.0160785	-0.0466186	-0.156924	-0.0978932	0.0133793	14
												0.184064	0.0794636	0.0404248	0.0805612	0.0378774	-0.0787303	-0.02568	0.0771394	13
											0.109751	0.204915	0.13774	0.0963316	0.135151	0.0865725	-0.0325339	0.0210785	0.122727	12
										0.0469159	0.0988389	0.185468	0.139223	0.114849	0.153429	0.0992351	-0.0131649	0.035155	0.124648	11
									0.17911	0.14521	0.201249	0.249905	0.197356	0.168521	0.200474	0.148149	0.0402883	0.0866329	0.162847	10
								0.23622	0.287696	0.292749	0.352977	0.395121	0.33796	0.288826	0.306398	0.24088	0.129645	0.179709	0.250613	9
							0.200629	0.256861	0.320185	0.337955	0.411146	0.479144	0.42624	0.357511	0.360654	0.27177	0.149008	0.194373	0.25647	8
						-0.47583	-0.153242	0.0249462	0.100552	0.106481	0.164788	0.248889	0.207203	0.189011	0.226523	0.156093	0.0446816	0.087135	0.153643	7
					-0.258431	-0.423777	-0.265718	-0.0930811	-0.0180958	-0.0132167	0.0268686	0.103186	0.0758259	0.0813816	0.134648	0.0806503	-0.0189367	0.0209457	0.091476	6
				-0.35222	-0.361802	-0.468163	-0.338592	-0.195516	-0.132376	-0.127315	-0.0887162	-0.00522589	-0.0252288	-0.00609779	0.0531509	0.0109513	-0.0805435	-0.0410874	0.0348215	5
			-0.428645	-0.452912	-0.463925	-0.546037	-0.461675	-0.356326	-0.291621	-0.295772	-0.263345	-0.158914	-0.173345	-0.136164	-0.074385	-0.107605	-0.18431	-0.15128	-0.0740749	4
		-0.551856	-0.70204	-0.65299	-0.634924	-0.665411	-0.601154	-0.526103	-0.467067	-0.478874	-0.455439	-0.331339	-0.335397	-0.276768	-0.217815	-0.247591	-0.311839	-0.283535	-0.201256	3
	-0.401039	-0.603759	-0.736798	-0.680317	-0.661429	-0.669248	-0.58883	-0.522539	-0.485884	-0.501467	-0.495232	-0.391148	-0.393183	-0.335518	-0.284445	-0.308797	-0.363416	-0.334257	-0.24991	2
0.0554765	-0.22025	-0.503277	-0.666232	-0.626603	-0.615095	-0.630461	-0.553542	-0.495884	-0.472454	-0.487996	-0.483435	-0.389102	-0.392182	-0.342371	-0.29594	-0.318113	-0.371239	-0.344018	-0.261956	1
2	3	4	5	6	7	8	9	10	11	12	13	14	15	16	17	18	19	20	21
Y

## Sheet: Table S6
Supplementary Table S6. Correlation coefficients between off-target activities at 50 nM and Tm values in the siRNA subregions.
																			0.254035	20	X
																		0.137237	0.21769	19
																	-0.412888	-0.212206	0.049613	18
																-0.0609238	-0.221884	-0.162564	-0.00556245	17
															0.0480877	-0.00642586	-0.117206	-0.0779854	0.0257195	16
														-0.0747759	0.000630536	-0.0194827	-0.100464	-0.0640324	0.0209316	15
													-0.0870974	-0.0790795	-0.0219198	-0.0495443	-0.12112	-0.0888411	-0.00766045	14
												0.224246	0.111084	0.0589411	0.0977846	0.0572084	-0.0247394	0.00288018	0.07302	13
											0.19827	0.295124	0.226397	0.161854	0.191591	0.143191	0.0547081	0.0857368	0.152625	12
										0.0345754	0.15244	0.253736	0.205234	0.163479	0.193453	0.142603	0.0603143	0.0872877	0.144511	11
									0.169341	0.13836	0.251936	0.317741	0.261218	0.216841	0.239337	0.193319	0.115132	0.142042	0.188368	10
								0.281793	0.318956	0.312556	0.429097	0.486042	0.419672	0.350132	0.356185	0.295348	0.211262	0.241732	0.28322	9
							0.0203566	0.181335	0.256841	0.259546	0.386664	0.486534	0.432554	0.359047	0.358417	0.279097	0.188235	0.211864	0.247657	8
						-0.526366	-0.331857	-0.0860505	-0.00456329	-0.0180451	0.0804869	0.195319	0.152784	0.137654	0.175783	0.118084	0.0404567	0.0592423	0.103931	7
					-0.238239	-0.453372	-0.401359	-0.196132	-0.110384	-0.115592	-0.0348035	0.0690333	0.0404299	0.0467369	0.0970556	0.0537152	-0.0142271	0.00262926	0.0507452	6
				-0.346475	-0.352389	-0.498234	-0.447803	-0.28731	-0.215613	-0.228424	-0.153748	-0.0440358	-0.0647859	-0.0434164	0.0107296	-0.0232961	-0.0833606	-0.0665981	-0.0128339	5
			-0.409688	-0.432542	-0.440043	-0.55771	-0.541727	-0.424272	-0.349771	-0.371643	-0.303475	-0.177718	-0.192681	-0.154802	-0.0984592	-0.125205	-0.173215	-0.160572	-0.106413	4
		-0.496522	-0.650334	-0.613056	-0.595077	-0.664798	-0.663103	-0.579444	-0.513741	-0.543446	-0.485502	-0.341697	-0.347205	-0.289484	-0.23638	-0.260421	-0.297183	-0.28909	-0.230002	3
	-0.541785	-0.646611	-0.762995	-0.699359	-0.673817	-0.712378	-0.681151	-0.609027	-0.567806	-0.602092	-0.570424	-0.444388	-0.446424	-0.385097	-0.339855	-0.357981	-0.384385	-0.374813	-0.309369	2
-0.0786745	-0.386438	-0.601949	-0.742354	-0.682614	-0.657512	-0.697881	-0.661635	-0.599931	-0.573185	-0.60596	-0.578177	-0.461449	-0.463796	-0.408682	-0.368102	-0.383184	-0.407997	-0.399345	-0.334037	1
2	3	4	5	6	7	8	9	10	11	12	13	14	15	16	17	18	19	20	21
Y
